# Supplementary material for: Determining Irradiation Dose in Potato Tubers During Storage Using Reaction-Based Pattern Recognition Method
Source: Foods. 2025 Dec 12;14(24):4285. doi: 10.3390/foods14244285 (PMC12732958; doi:10.3390/foods14244285)
Supplement: Supplementary file 1 [file foods-14-04285-s001.zip]

Archive with 1 entries (1 files):
- foods-3989100-supplementary.pdf
